# Supplementary material for: A bvrR/bvrS Non-Polar Brucella abortus Mutant Confirms the Role of the Two-Component System BvrR/BvrS in Virulence and Membrane Integrity
Source: Microorganisms. 2023 Aug 5;11(8):2014. doi: 10.3390/microorganisms11082014 (PMC10459465; doi:10.3390/microorganisms11082014)
Supplement: Supplementary file 1 [file microorganisms-11-02014-s001.zip]

Archive with 1 entries (1 files):
- microorganisms-2503526-supplementary.pdf
